# Supplementary material for: Accumulation of DNA damage alters microRNA gene transcription in Arabidopsis thaliana
Source: BMC Plant Biol. 2022 Dec 12;22:576. doi: 10.1186/s12870-022-03951-9 (PMC9743578; doi:10.1186/s12870-022-03951-9)
Supplement: Supplementary file 5 — Additional file 5: Supplementary Table S1. Summary of sRNA-seq library in Col-0 and zdp-1/ape2-2. [file 12870_2022_3951_MOESM5_ESM.xlsx]

## Sheet: Sheet 1
Supplementary Dataset File 5, Supplementary Table S1. Summary of sRNA-seq library in Col-0 and zdp-1/ape2-2. #1, #2, and #3 mean three different libraries.
sample	total reads	clean reads	matched to genome	unique mapped reads	mapping rate	clean reads matched to genome(without rRNA & tRNA)	21-24nt sRNA	miRNA	rRNA	tRNA	ensembl	rfam	unannotated	others
WT #1	38031101	29553625	21629095	3080505	0.731859	14337125	4606700	388476	4581900	3137269	366866	6241591	11319303	3518220
WT #2	35213185	27290680	20590086	2941869	0.754473	13742500	4450902	363571	4277802	2986589	358700	5928767	9956281	3418970
WT #3	34733122	27636402	21034414	2812844	0.761113	14311450	4485027	305256	4465040	2650823	366573	6424167	9712496	3712047
zdp-1/ape2-2 #1	34177743	27945355	22502008	3067062	0.805215	14886006	4421172	258196	5296496	2799120	472557	7041061	9288371	2789554
zdp-1/ape2-2 #2	38315245	30965677	23522096	3539873	0.759618	15624188	4831620	339126	5592932	2850956	555855	6515668	11428133	3683007
zdp-1/ape2-2 #3	38212049	30281874	23573879	3447350	0.778482	15583685	4597919	254325	5321526	3155060	488595	7167593	10570984	3323791
