# Supplementary material for: Accumulation of DNA damage alters microRNA gene transcription in Arabidopsis thaliana
Source: BMC Plant Biol. 2022 Dec 12;22:576. doi: 10.1186/s12870-022-03951-9 (PMC9743578; doi:10.1186/s12870-022-03951-9)
Supplement: Supplementary file 6 — Additional file 6: Supplementary Table S2. 18-30 nt sRNAs length distribution in Col-0 and zdp-1/ape2-2 sRNA libraries. [file 12870_2022_3951_MOESM6_ESM.xlsx]

## Sheet: Sheet 1
Supplementary Dataset File 6, Supplementary Table S2. 18-30 nt sRNAs length distribution in Col-0 and zdp-1/ape2-2 sRNA libraries. #1, #2, and #3 mean three different libraries.
Sample	18	19	20	21	22	23	24	25	26	27	28	29	30
WT #1	62797.9	75524	75185	148580	79772.7	97633.1	237479	44540.4	40191.1	35779	31994.5	33315.4	37207.9
WT #2	59757.1	73661.1	72733	147291	81524.3	98709.1	238094	43767.3	41230.1	36464.1	33139.1	34594.6	39034.9
WT #3	68041.4	80489.3	76725.1	137919	81191.9	94556.9	211576	49270	46027	41001.7	36826.6	37347.2	39028.3
zdp-1/ape2-2 #1	85609.8	103386	87701.9	115641	92365.1	90290.5	178560	51883.8	47209.7	40448.2	34342.6	34267	38294.3
zdp-1/ape2-2 #2	69542.5	80665	81447.6	125319	86432.2	96269.5	211696	49010.8	45392.8	40899.7	36754.3	38816.9	37754.2
zdp-1/ape2-2 #3	79608.3	89162.1	79501.1	120270	85728.7	91348.9	187538	52293	48428.7	43563.8	38852.5	39884.5	43820.7
