# Supplementary material for: Accumulation of DNA damage alters microRNA gene transcription in Arabidopsis thaliana
Source: BMC Plant Biol. 2022 Dec 12;22:576. doi: 10.1186/s12870-022-03951-9 (PMC9743578; doi:10.1186/s12870-022-03951-9)
Supplement: Supplementary file 7 — Additional file 7: Supplementary Table S3. miRNAs abundance in Col-0 and zdp-1/ape2-2 in sRNA libraries. [file 12870_2022_3951_MOESM7_ESM.xlsx]

## Sheet: Sheet 1
Supplementary Dataset File 7, Supplementary Table S3. miRNAs abundance in Col-0 and zdp-1/ape2-2 in sRNA libraries. #1, #2, and #3 mean three different libraries.
Gene ID	zdp-1/ape2-2 #1 rpm	zdp-1/ape2-2 #2 rpm	zdp-1/ape2-2 #3 rpm	Col-0 #1 rpm	Col-0 #2 rpm	Col-0 #3 rpm	zdp-1/ape2-2 mean	Col-0 mean	log2(Col-0/zdp-1/ape2-2)
ath-miR838	0.236232	0.593494	0.220712	0.465611	0.486974	0.249347	0.350146	0.400644	0.194364
ath-miR159b-3p	5502.07	7129.45	7565.14	14395.1	13642.8	11085.5	6732.22	13041.1	0.953914
ath-miR165a-5p	72.5231	65.8779	54.7367	41.6722	47.7234	53.3603	64.3792	47.5853	-0.436079
ath-miR2112-5p	0	0.395663	0	0.465611	0.243487	0	0.131888	0.236366	0.841713
ath-miR2112-3p	0	0.593494	0.220712	0.465611	0.243487	0.498694	0.271402	0.402598	0.568905
ath-miR5640	2.59855	2.96747	0.88285	1.16403	1.70441	2.49347	2.14962	1.7873	-0.2663
ath-miR5656	1.65362	0.989157	1.32427	0.698417	0.973948	0.748042	1.32235	0.806802	-0.712819
ath-miR847	0.708695	0.593494	0.88285	1.16403	1.70441	1.99478	0.728346	1.62107	1.15425
ath-miR171b-3p	0	0	0	0	0	0	0	0	0
ath-miR171b-5p	1.18116	0.989157	0.441425	0.465611	0.486974	0.249347	0.87058	0.400644	-1.11966
ath-miR472-3p	0.944926	1.97831	1.98641	4.88892	3.6523	2.24412	1.63655	3.59512	1.13538
ath-miR472-5p	67.0898	58.3603	58.0474	83.1116	77.4289	56.6018	61.1658	72.3808	0.242881
ath-miR8166	1.41739	1.18699	0.220712	0.698417	0.730461	0.997389	0.941697	0.808755	-0.219559
ath-miR830-5p	0	0.197831	0	0.465611	0	0.249347	0.0659438	0.238319	1.85359
ath-miR830-3p	0.708695	0	0.441425	0.232806	0.243487	0	0.383373	0.158764	-1.27186
ath-miR163	882.797	848.301	793.461	2821.37	2692.48	1847.91	841.52	2453.92	1.54402
ath-miR159b-5p	24.0956	19.1897	31.1205	17.926	13.3918	16.7063	24.8019	16.008	-0.631656
ath-miR837-5p	0.236232	0	0	0	0	0.249347	0.0787439	0.0831157	0.0779541
ath-miR837-3p	1.18116	1.78048	1.98641	0.465611	1.70441	1.24674	1.64935	1.13892	-0.534234
ath-miR169h	1.88985	2.17615	0.441425	0	0	0.249347	1.50247	0.0831157	-4.17608
ath-miR864-5p	0	0.791326	0	0	0.243487	0	0.263775	0.0811623	-1.70043
ath-miR864-3p	0.236232	0	0.220712	0.232806	0	0	0.152315	0.0776019	-0.972892
ath-miR394a	0.708695	0.593494	0.220712	0.232806	0.730461	0.748042	0.507634	0.570436	0.168277
ath-miR5999	0	0.197831	0	0	0	0	0.0659438	0	0
ath-miR781a	0.236232	0.593494	0.441425	0.232806	0.243487	0.498694	0.423717	0.324996	-0.38268
ath-miR781b	1.88985	2.37398	1.54499	1.86244	2.19138	1.24674	1.93627	1.76685	-0.132099
ath-miR395a	0.236232	0.197831	0.220712	0	0	0	0.218258	0	0
ath-miR395b	0	0	0	0	0	0	0	0	0
ath-miR395c	0	0	0	0	0	0	0	0	0
ath-miR399a	2.59855	3.95663	2.20712	10.2434	11.6874	7.97911	2.92077	9.96998	1.77124
ath-miR167d	9.44926	18.9918	11.477	36.0849	19.479	22.1919	13.306	25.9186	0.961905
ath-miR404	0	0	0	0	0.486974	0	0	0.162325	0
ath-miR5648-5p	0.236232	0	0	0.698417	1.21743	0.249347	0.0787439	0.721733	3.19623
ath-miR5648-3p	0	0	0	0	0	0	0	0	0
ath-miR400	0	0	0	0	0	0	0	0	0
ath-miR5654-5p	0.236232	0.395663	0	0.931222	0.973948	0	0.210631	0.635057	1.59216
ath-miR5654-3p	8.26811	4.74795	2.86926	8.381	5.84369	9.47519	5.29511	7.89996	0.577185
ath-miR829-3p.1	2.12608	2.96747	2.64855	5.58733	5.6002	5.98433	2.5807	5.72396	1.14925
ath-miR829-3p.2	0.708695	0	0.441425	0.931222	0.243487	0.498694	0.383373	0.557801	0.541001
ath-miR829-5p	18.6623	19.7831	10.3735	13.0371	17.5311	11.9687	16.273	14.1789	-0.198728
ath-miR2933a	0	0	0	0	0	0	0	0	0
ath-miR856	0.236232	0	0	0	0	0	0.0787439	0	0
ath-miR5630a	0	0	0	0	0	0	0	0	0
ath-miR5630b	0	0	0	0	0	0	0	0	0
ath-miR5666	0	0	0	0.232806	0	0.249347	0	0.160718	0
ath-miR773b-5p	0.236232	0.989157	0.220712	0	0	0.249347	0.482034	0.0831157	-2.53594
ath-miR773b-3p	0.472463	0.593494	0	0	0	0	0.355319	0	0
ath-miR773a	24.0956	42.1381	22.5127	32.8256	31.8968	29.9217	29.5821	31.548	0.0928232
ath-miR5645d	1.65362	0.593494	1.98641	1.86244	1.21743	1.24674	1.41118	1.44221	0.0313786
ath-miR5024-5p	0.708695	0.791326	1.54499	1.39683	0.730461	0.249347	1.015	0.792214	-0.357522
ath-miR5024-3p	0	0.791326	0.662137	0.232806	0.730461	0.748042	0.484488	0.570436	0.235605
ath-miR5025	0	0	0	0	0	0	0	0	0
ath-miR5664	0.472463	0.593494	1.10356	0.465611	0.243487	0.997389	0.723173	0.568829	-0.346346
ath-miR161.2	0	0.197831	0	0	0	0	0.0659438	0	0
ath-miR161.1	0	0.197831	0.220712	0	0	0	0.139515	0	0
ath-miR157d	4.25217	2.17615	2.20712	1.16403	0.730461	1.24674	2.87848	1.04707	-1.45894
ath-miR5636	2.59855	1.18699	3.08997	4.1905	3.40882	2.99217	2.29184	3.53049	0.623366
ath-miR5663-5p	0	0.197831	0	0	0	0	0.0659438	0	0
ath-miR5663-3p	0.472463	0.197831	0.220712	0.931222	0	0.249347	0.297002	0.393523	0.405974
ath-miR5653	0	0	0	0	0	0	0	0	0
ath-miR406	5.66956	4.15446	1.98641	4.88892	4.13928	4.48825	3.93681	4.50548	0.194654
ath-miR156i	0	0.197831	0	0	0	0	0.0659438	0	0
ath-miR169d	0	0	0	0.232806	0	0.249347	0	0.160718	0
ath-miR169e	0	0	0	0	0	0	0	0	0
ath-miR5635b	2.59855	3.56097	2.20712	4.88892	5.35671	2.24412	2.78888	4.16325	0.578025
ath-miR158b	145.519	126.216	81.2222	72.1697	66.9589	75.8016	117.652	71.6434	-0.715626
ath-miR5649b	0	0	0	0	0	0	0	0	0
ath-miR5649a	0	0.197831	0	0	0	0	0.0659438	0	0
ath-miR5647	0.236232	0	0.220712	0	0	0	0.152315	0	0
ath-miR426	0	0	0	0	0	0	0	0	0
ath-miR859	0.708695	1.38482	0.441425	0.698417	0.486974	0.997389	0.84498	0.727593	-0.215785
ath-miR774a	0	0	0	0	0	0	0	0	0
ath-miR774b-5p	0	0	0	0	0	0	0	0	0
ath-miR774b-3p	0	0	0	0	0	0	0	0	0
ath-miR5022	0	0	0	0	0	0	0	0	0
ath-miR4227	0	0	0	0	0	0	0	0	0
ath-miR842	1.18116	0.989157	1.10356	1.62964	1.21743	0.997389	1.09129	1.28149	0.231782
ath-miR846-3p	307.574	401.202	328.641	1037.15	1073.53	804.145	345.806	971.609	1.49042
ath-miR846-5p	77.0115	59.1516	62.6823	94.7519	95.4469	95.5	66.2818	95.2329	0.522847
ath-miR776	0	0	0	0.232806	0.243487	0	0	0.158764	0
ath-miR171c-3p	0	0	0.220712	0	0.243487	0.498694	0.0735708	0.247394	1.7496
ath-miR171c-5p	1.41739	2.17615	1.32427	1.39683	0.973948	1.24674	1.63927	1.20584	-0.443016
ath-miR413	0	0	0	0	0	0	0	0	0
ath-miR399b	2.12608	2.57181	0.662137	3.25928	2.67836	2.24412	1.78668	2.72725	0.61017
ath-miR5652	19.1348	25.9159	24.4991	52.3813	47.2365	41.1423	23.1833	46.92	1.01712
ath-miR5018	0	0	0	0	0	0	0	0	0
ath-miR5014a-3p	0.708695	0.197831	0	0	0.486974	0	0.302175	0.162325	-0.896504
ath-miR5014a-5p	0	0.395663	0	0.232806	0.243487	0	0.131888	0.158764	0.267576
ath-miR5014b	1.65362	3.7588	3.75211	5.82014	4.38277	1.99478	3.05484	4.06589	0.412474
ath-miR164b-5p	2.36232	0.989157	0.662137	1.62964	1.21743	1.49608	1.33787	1.44772	0.113843
ath-miR157a-5p	0	0	0	0.232806	0	0	0	0.0776019	0
ath-miR157a-3p	0	0	0	0	0	0	0	0	0
ath-miR157b-5p	0.236232	0	0	0	0.243487	0	0.0787439	0.0811623	0.0436426
ath-miR157b-3p	0	0	0	0	0	0	0	0	0
ath-miR414	0	0	0	0	0	0	0	0	0
ath-miR839-5p	0.708695	0.593494	0.88285	1.16403	0.486974	0.249347	0.728346	0.63345	-0.201395
ath-miR395d	0	0.593494	0	0.232806	0	0	0.197831	0.0776019	-1.35011
ath-miR395e	0	0	0.220712	0	0	0	0.0735708	0	0
ath-miR395f	0.472463	0	0	0	0	0.249347	0.157488	0.0831157	-0.922046
ath-miR777	0.472463	1.18699	0.662137	1.86244	1.21743	2.24412	0.773863	1.77467	1.1974
ath-miR858b	4.72463	4.55012	2.42784	2.32806	0.730461	0.748042	3.90086	1.26885	-1.62027
ath-miR858a	36.6159	57.1733	36.6383	50.5188	37.01	52.1136	43.4758	46.5475	0.0984894
ath-miR159a	4431	7823.64	7802.19	13287.8	14010.5	11367.7	6685.61	12888.7	0.946975
ath-miR415	0	0	0	0	0	0	0	0	0
ath-miR835-5p	0	0	0.220712	1.16403	0.243487	0.498694	0.0735708	0.635403	3.11047
ath-miR835-3p	0.708695	0.197831	0.441425	0.232806	0.486974	0.249347	0.449317	0.323042	-0.476011
ath-miR394b-5p	1.41739	0.593494	0.220712	0.698417	0.973948	1.49608	0.743865	1.05615	0.5057
ath-miR394b-3p	0	0	0	0	0	0	0	0	0
ath-miR4228-5p	6.14202	7.12193	3.97282	4.42331	3.89579	3.24151	5.74559	3.85354	-0.576272
ath-miR4228-3p	56.2231	42.1381	69.7451	57.9686	51.8627	49.8694	56.0355	53.2336	-0.0740032
ath-miR402	0.236232	0.395663	0	0.232806	0.243487	0.249347	0.210631	0.24188	0.19957
ath-miR775	20.7884	27.8942	16.112	19.5557	15.0962	18.701	21.5982	17.7843	-0.280307
ath-miR833a-5p	5.66956	8.30892	5.2971	9.77783	10.2265	8.22846	6.42519	9.41091	0.550595
ath-miR833a-3p	0	0	0	0	0	0	0	0	0
ath-miR833b	0	0	0	0	0	0	0	0	0
ath-miR5642b	2.12608	2.96747	2.64855	1.86244	2.43487	2.24412	2.5807	2.18048	-0.243118
ath-miR840-5p	14.6464	12.6612	13.4635	9.07942	9.98297	7.48042	13.5903	8.8476	-0.619224
ath-miR840-3p	0.708695	2.96747	0.662137	1.39683	1.46092	1.99478	1.4461	1.61751	0.161607
ath-miR398a-3p	29.0565	97.1352	70.4073	73.5666	54.7846	43.3864	65.533	57.2458	-0.195051
ath-miR398a-5p	4.4884	5.34145	6.40066	3.25928	2.43487	4.98694	5.41017	3.56036	-0.603649
ath-miR8180	0.236232	0.791326	0.220712	0	0	0	0.41609	0	0
ath-miR5646	0	0	0	0	0.243487	0	0	0.0811623	0
ath-miR8175	7.79564	7.71543	6.62137	8.14819	6.33066	5.23629	7.37748	6.57172	-0.166858
ath-miR396a-5p	97.0912	274.788	124.923	250.499	140.735	174.294	165.601	188.509	0.186926
ath-miR396a-3p	116.462	188.929	99.9827	102.9	120.77	147.364	135.125	123.678	-0.127703
ath-miR855	0	0	0.220712	0	0	0	0.0735708	0	0
ath-miR5020c	0.236232	0.197831	0	0	0.243487	0	0.144688	0.0811623	-0.83406
ath-miR8168	0.944926	0	0.441425	0	0.730461	0.748042	0.462117	0.492834	0.0928438
ath-miR416	0.472463	0.197831	0.220712	0.232806	0	0.498694	0.297002	0.243833	-0.284579
ath-miR5013	0	0	0.220712	0	0	0	0.0735708	0	0
ath-miR5632-3p	2.59855	0.395663	1.10356	1.62964	0.486974	0.498694	1.36592	0.871769	-0.647859
ath-miR5632-5p	0.236232	0.197831	0	0.698417	0.243487	0.249347	0.144688	0.397084	1.4565
ath-miR156g	2.83478	3.56097	1.7657	4.88892	5.84369	3.98956	2.72048	4.90739	0.851093
ath-miR5012	1.41739	2.37398	1.32427	2.09525	2.19138	1.49608	1.70521	1.92757	0.176832
ath-miR8167a	0	0	0	0	0	0	0	0	0
ath-miR779.2	12.5203	10.8807	7.28351	7.68258	9.00902	12.4674	10.2282	9.71965	-0.0735714
ath-miR779.1	2.12608	2.37398	0.441425	0.698417	0.973948	0.997389	1.64716	0.889918	-0.888239
ath-miR405a	0	0	0	0	0	0	0	0	0
ath-miR5016	0	0	0	0	0	0	0	0	0
ath-miR844-5p	0.944926	0.989157	0.441425	0.465611	0.730461	0.748042	0.791836	0.648038	-0.289124
ath-miR844-3p	0	1.78048	0.441425	0.698417	1.46092	0.249347	0.740636	0.802895	0.116447
ath-miR5995b	1.88985	2.57181	1.10356	3.02647	2.19138	2.99217	1.85507	2.73667	0.560946
ath-miR5595a	0.236232	0.197831	0.220712	0	0	0.249347	0.218258	0.0831157	-1.39284
ath-miR831-3p	0.236232	0	0	0	0.243487	0.249347	0.0787439	0.164278	1.0609
ath-miR831-5p	0	0	0	0	0	0	0	0	0
ath-miR5639-5p	0	0.395663	0.220712	0	0	0	0.205458	0	0
ath-miR5639-3p	0.236232	0.395663	0.662137	0.465611	0	0.249347	0.431344	0.238319	-0.855942
ath-miR5019	0.236232	0.791326	0.662137	0.232806	0.486974	0	0.563232	0.239926	-1.23114
ath-miR836	0	0	0.220712	0.232806	0	0.249347	0.0735708	0.160718	1.12732
ath-miR156a-5p	0	0	0	0	0	0	0	0	0
ath-miR156a-3p	11.5753	24.5311	11.9185	13.9683	18.992	19.4491	16.0083	17.4698	0.126042
ath-miR862-5p	1.41739	0.395663	0.220712	0.232806	1.70441	0.997389	0.677922	0.978201	0.529012
ath-miR862-3p	1.41739	1.18699	1.10356	1.16403	0.973948	1.24674	1.23598	1.12824	-0.131585
ath-miR825	5.90579	7.5176	5.2971	10.2434	12.6613	9.47519	6.24016	10.7933	0.790484
ath-miR172a	0.236232	0.395663	0	0	0.243487	0	0.210631	0.0811623	-1.37584
ath-miR5021	0	0	0	0	0	0	0	0	0
ath-miR5637	0.472463	0.593494	0	0.232806	0.243487	0.498694	0.355319	0.324996	-0.128695
ath-miR417	0	0	0	0	0	0	0	0	0
ath-miR407	0.236232	1.38482	0	0.698417	0.730461	0.498694	0.540351	0.642524	0.249855
ath-miR8170-5p	0	0	0	0	0	0	0	0	0
ath-miR8170-3p	2.59855	2.37398	3.08997	2.56086	1.70441	2.49347	2.6875	2.25291	-0.254472
ath-miR399d	0.236232	0.197831	0.220712	4.42331	3.6523	1.74543	0.218258	3.27368	3.9068
ath-miR399e	0	0.593494	0	0.465611	0.973948	0	0.197831	0.479853	1.27832
ath-miR399f	1.88985	2.37398	0.88285	16.9948	11.6874	6.48303	1.71556	11.7217	2.77243
ath-miR1886.1	0	0	0	0	0	0	0	0	0
ath-miR1886.2	0	0	0	0	0	0	0	0	0
ath-miR1886.3	0.472463	0.197831	0.441425	0.698417	0	0.249347	0.370573	0.315921	-0.230193
ath-miR390a-5p	0.708695	0.989157	1.32427	1.62964	0.243487	1.74543	1.00738	1.20619	0.25985
ath-miR390a-3p	4.72463	12.6612	7.72494	12.5715	13.3918	9.97389	8.37026	11.9791	0.51717
ath-miR160a-5p	0	0.197831	0	0.465611	0.243487	0	0.0659438	0.236366	1.84171
ath-miR160a-3p	0.708695	3.56097	1.54499	2.09525	1.46092	1.74543	1.93822	1.7672	-0.133263
ath-miR8121	7.55941	9.69374	6.17995	17.926	18.2615	15.2102	7.81103	17.1326	1.13316
ath-miR393a-5p	0.236232	0.197831	0	0	0	0	0.144688	0	0
ath-miR393a-3p	9.6855	18.2005	7.0628	7.44978	9.73948	5.98433	11.6496	7.72453	-0.592761
ath-miR5662	0.472463	0.197831	0.220712	0	0.486974	0.498694	0.297002	0.328556	0.145665
ath-miR8171	0	0	0	0	0	0	0	0	0
ath-miR319c	1282.03	1248.32	1728.18	2540.84	2742.15	2109.48	1419.51	2464.16	0.795703
ath-miR778	0	0	0.220712	0.465611	0	0	0.0735708	0.155204	1.07696
ath-miR156j	0.236232	0	1.10356	0	0	0.748042	0.446598	0.249347	-0.840821
ath-miR5655	0	0	0	0	0	0	0	0	0
ath-miR159c	388.365	315.343	305.025	601.104	640.371	435.36	336.244	558.945	0.733197
ath-miR166a-3p	209.774	208.712	202.173	427.198	449.233	313.679	206.886	396.703	0.939224
ath-miR166a-5p	0.236232	0.593494	0.441425	0	0.243487	0.498694	0.423717	0.247394	-0.776292
ath-miR408-3p	197.962	317.322	146.332	210.922	235.208	169.556	220.539	205.229	-0.103799
ath-miR408-5p	167.488	203.371	116.978	162.964	162.893	126.918	162.612	150.925	-0.107605
ath-miR403-3p	171.977	305.65	160.237	267.494	191.381	229.898	212.621	229.591	0.11078
ath-miR403-5p	10.8667	23.9376	8.16636	11.6403	11.9309	11.9687	14.3235	11.8466	-0.273915
ath-miR164a	0.236232	0.197831	0	0	0.243487	0	0.144688	0.0811623	-0.83406
ath-miR5650	4.4884	7.12193	5.07639	13.7355	16.8006	13.7141	5.56224	14.7501	1.40698
ath-miR167c-5p	4.25217	8.50675	3.97282	16.0636	13.6353	10.9713	5.57725	13.5567	1.28138
ath-miR167c-3p	8.74057	14.046	7.0628	18.1588	20.9399	19.9478	9.9498	19.6822	0.984149
ath-miR2111a-5p	0	0	0	0.232806	0.486974	0	0	0.239926	0
ath-miR2111a-3p	1.18116	2.17615	1.10356	3.72489	5.6002	1.74543	1.48696	3.69017	1.31133
ath-miR158a-3p	17026.6	15375.1	12215.8	15614	15405.2	14737.2	14872.5	15252.1	0.0363644
ath-miR158a-5p	4.72463	5.73711	2.86926	1.86244	1.9479	2.74282	4.44367	2.18439	-1.02452
ath-miR172c	0	0	0	0	0	0	0	0	0
ath-miR169a-5p	0.236232	1.97831	0.220712	2.79367	1.9479	1.49608	0.811753	2.07922	1.35693
ath-miR169a-3p	1.65362	0.989157	0.88285	0.931222	1.9479	1.99478	1.17521	1.62463	0.467195
ath-miR823	2.36232	1.78048	2.20712	2.32806	0.973948	2.49347	2.11664	1.93183	-0.131812
ath-miR169f-5p	0.236232	0.395663	0	1.62964	0.730461	0.748042	0.210631	1.03605	2.2983
ath-miR169f-3p	26.4579	28.0921	22.5127	37.7145	44.0711	42.8877	25.6876	41.5578	0.694049
ath-miR5023	0.708695	0.593494	0.220712	0	0.243487	0	0.507634	0.0811623	-2.64491
ath-miR2934-5p	0	0	0	0	0	0	0	0	0
ath-miR2934-3p	0	0	0	0	0	0	0	0	0
ath-miR782	0	0	0	0	0	0	0	0	0
ath-miR3440b-5p	0	0.197831	0	0	0	0	0.0659438	0	0
ath-miR3440b-3p	2.83478	2.37398	0.441425	1.86244	1.9479	1.49608	1.88339	1.76881	-0.0905574
ath-miR157c-5p	46.3014	56.7776	30.4583	36.7833	31.6533	33.6619	44.5124	34.0328	-0.387282
ath-miR157c-3p	2.83478	7.71543	2.64855	4.42331	5.11323	4.2389	4.39959	4.59181	0.061696
ath-miR868-3p	0	0.197831	0	0	0	0	0.0659438	0	0
ath-miR868-5p	0.236232	0.395663	0.441425	0.232806	0.730461	0	0.357773	0.321089	-0.156073
ath-miR418	0	0	0	0	0	0	0	0	0
ath-miR167a-5p	0.236232	0.791326	0.220712	0.698417	0.973948	1.24674	0.41609	0.973034	1.22559
ath-miR167a-3p	6.61448	13.8482	3.97282	6.05294	5.35671	7.72976	8.14517	6.37981	-0.352432
ath-miR173-5p	49.6086	94.1678	41.2732	69.6089	64.2806	50.8668	61.6832	61.5854	-0.00228909
ath-miR173-3p	994.771	607.936	600.117	565.485	653.276	642.318	734.275	620.36	-0.243215
ath-miR853	0.236232	0.197831	0	0.232806	0	0.249347	0.144688	0.160718	0.151586
ath-miR8169	7.55941	7.5176	8.16636	17.6932	16.5571	13.2154	7.74779	15.8219	1.03007
ath-miR169i	2.36232	2.37398	0.88285	0.465611	0.243487	0	1.87305	0.236366	-2.98629
ath-miR169j	0.708695	0	0	0	0	0	0.236232	0	0
ath-miR169k	0	0	0	0	0	0.748042	0	0.249347	0
ath-miR169l	0	0	0	0	0	0	0	0	0
ath-miR169m	0.944926	0	0.220712	0.232806	0.243487	0	0.388546	0.158764	-1.2912
ath-miR169n	0	0	0	0	0.243487	0.249347	0	0.164278	0
ath-miR5997	0.236232	0.197831	0	0.465611	0.243487	0.249347	0.144688	0.319482	1.14279
ath-miR8183	11.5753	8.50675	9.26992	1.62964	2.43487	1.99478	9.78401	2.01976	-2.27624
ath-miR5642a	0	0	0	0	0	0	0	0	0
ath-miR5645c	0.236232	0.197831	0.220712	0	0	0	0.218258	0	0
ath-miR5638a	0	0	0	0	0.243487	0.249347	0	0.164278	0
ath-miR849	1.65362	1.38482	1.10356	2.56086	5.6002	4.98694	1.38067	4.38267	1.66644
ath-miR8165	4.01594	6.9241	2.64855	9.07942	10.9569	6.73237	4.52953	8.9229	0.978152
ath-miR8174	4.25217	9.69374	6.62137	13.9683	10.4699	6.98172	6.85576	10.4733	0.611332
ath-miR5651	9.92173	11.6721	4.63496	14.4339	16.5571	14.7115	8.74291	15.2342	0.801126
ath-miR2933b	0.236232	0.791326	0	0.232806	0.973948	0	0.342519	0.402251	0.231912
ath-miR5645a	0	0	0	0	0	0	0	0	0
ath-miR8167b	0	0	0	0	0	0	0	0	0
ath-miR843	8.74057	10.2872	4.85567	3.72489	3.6523	2.74282	7.96116	3.37334	-1.2388
ath-miR861-5p	0.236232	0.593494	0	0.232806	0.243487	0	0.276575	0.158764	-0.800787
ath-miR861-3p	1.18116	1.58265	1.32427	1.39683	1.21743	1.49608	1.36269	1.37012	0.00783682
ath-miR8167c	0	0	0	0	0	0	0	0	0
ath-miR165a-3p	11.3391	10.4851	9.71135	16.5292	19.2355	12.4674	10.5118	16.0773	0.613013
ath-miR171a-5p	0	0.197831	0.220712	0.232806	0.243487	0	0.139515	0.158764	0.186469
ath-miR5633	0.472463	0	0.662137	0	0	0.748042	0.3782	0.249347	-0.600994
ath-miR771	0	0	0	0	0	0	0	0	0
ath-miR851-5p	0.472463	0.197831	0.441425	0.465611	0.243487	0	0.370573	0.236366	-0.648736
ath-miR851-3p	0	0	0	0.232806	0	0	0	0.0776019	0
ath-miR172d-3p	1.18116	0.791326	0.220712	0.465611	0	0.249347	0.731065	0.238319	-1.6171
ath-miR172d-5p	0.236232	0.197831	0.220712	0	0.243487	0.249347	0.218258	0.164278	-0.409898
ath-miR393b-5p	0	0	0	0	0	0	0	0	0
ath-miR393b-3p	43.4666	84.0784	33.5483	46.0955	51.8627	27.9269	53.6978	41.9617	-0.355789
ath-miR171a-3p	0	0.197831	0.220712	0.232806	0.486974	0.249347	0.139515	0.323042	1.21131
ath-miR1888b	0.472463	0.791326	0.441425	0.465611	0.243487	0.997389	0.568405	0.568829	0.00107665
ath-miR8182	1.41739	0.395663	0.662137	0.931222	0.973948	0.997389	0.825063	0.96752	0.229786
ath-miR166b-3p	0.236232	0.791326	0.88285	0.465611	0.730461	0.498694	0.636802	0.564922	-0.172794
ath-miR166b-5p	0	0	0.220712	0	0	0	0.0735708	0	0
ath-miR167b	0	0.395663	0.441425	0.698417	0.730461	0.498694	0.279029	0.642524	1.20333
ath-miR165b	13.9377	29.8725	24.2784	66.8152	72.5591	45.6305	22.6962	61.6683	1.44208
ath-miR5635d	0	0.395663	0	0.465611	0.243487	0.748042	0.131888	0.485713	1.8808
ath-miR2936	0.708695	1.18699	1.32427	0.931222	0	1.49608	1.07332	0.809102	-0.407686
ath-miR826a	0.472463	1.97831	0.441425	0.232806	0.243487	0.249347	0.964068	0.24188	-1.99484
ath-miR826b	0	0	0.220712	0	0	0	0.0735708	0	0
ath-miR447c-3p	0	0	0	0	0	0	0	0	0
ath-miR447c-5p	0	0	0	0	0	0	0	0	0
ath-miR447a-3p	0	0	0	0	0	0	0	0	0
ath-miR447a.2-3p	0.236232	0.197831	0	0	0	0.249347	0.144688	0.0831157	-0.799749
ath-miR447b	0	0	0	0	0	0	0	0	0
ath-miR3932a	0	0	0.220712	0	0	0	0.0735708	0	0
ath-miR841b-5p	1.88985	0.593494	0.662137	3.25928	1.21743	1.24674	1.04849	1.90782	0.863602
ath-miR841b-3p	0	0	0	0.232806	0.243487	0	0	0.158764	0
ath-miR397a	5.66956	4.74795	4.41425	6.51856	3.16533	2.99217	4.94392	4.22535	-0.226584
ath-miR405d	0	0	0	0	0	0	0	0	0
ath-miR5645b	0	0	0	0	0	0	0	0	0
ath-miR401	0	0	0	0.232806	0	0	0	0.0776019	0
ath-miR5660	0	0	0	0	0	0	0	0	0
ath-miR5645e	0.708695	0.395663	1.10356	0.465611	0.243487	0	0.735973	0.236366	-1.63863
ath-miR832-5p	0	0	0	0	0	0	0	0	0
ath-miR832-3p	0	0	0	0	0	0	0	0	0
ath-miR5028	2.12608	2.96747	1.32427	1.16403	0.973948	1.99478	2.13928	1.37758	-0.634982
ath-miR5020b	2.59855	2.96747	2.20712	11.6403	11.6874	11.9687	2.59105	11.7654	2.18295
ath-miR5020a	0	0.395663	0.220712	0	0	0	0.205458	0	0
ath-miR8172	4.72463	2.57181	1.32427	2.79367	4.62625	2.49347	2.87357	3.30446	0.201571
ath-miR8179	0.708695	0.593494	0	1.86244	0.730461	0.748042	0.434063	1.11365	1.35932
ath-miR5026	19.1348	16.6178	14.7877	11.6403	14.8527	17.953	16.8468	14.8153	-0.185382
ath-miR850	8.03187	9.29808	11.6978	8.84661	6.33066	6.23368	9.6759	7.13698	-0.439082
ath-miR863-5p	536.954	497.744	531.034	635.559	556.855	549.063	521.911	580.492	0.153473
ath-miR863-3p	116.462	74.7803	72.8351	51.9156	45.5321	41.1423	88.0259	46.1967	-0.930139
ath-miR857	3.77971	4.15446	2.20712	3.02647	1.9479	1.99478	3.38043	2.32305	-0.541188
ath-miR397b	8.74057	12.859	6.17995	6.75136	6.08717	4.48825	9.25985	5.7756	-0.68102
ath-miR5996	6.85072	7.71543	6.62137	14.6668	18.2615	10.2232	7.06251	14.3838	1.0262
ath-miR841a-5p	2.83478	0.791326	2.20712	1.39683	1.46092	2.24412	1.94441	1.70063	-0.193266
ath-miR841a-3p	0.708695	1.58265	0.88285	0.465611	0.486974	0.249347	1.05807	0.400644	-1.40104
ath-miR3932b-3p	1.18116	0.197831	1.10356	1.39683	1.70441	2.49347	0.827517	1.8649	1.17224
ath-miR3932b-5p	1.41739	0.791326	0.220712	0.465611	1.70441	0.249347	0.809809	0.806456	-0.00598688
ath-miR852	2.83478	3.1653	0.220712	0.931222	2.92184	3.98956	2.0736	2.61421	0.334237
ath-miR4221	0.944926	0.791326	0.441425	1.39683	2.67836	0.249347	0.725892	1.44151	0.989756
ath-miR780.1	0.236232	0	0	0	0.486974	0	0.0787439	0.162325	1.04364
ath-miR780.2	0.472463	0.395663	0.220712	0	0.730461	0.249347	0.362946	0.326603	-0.152219
ath-miR160b	0.236232	0.395663	0	0.931222	0.973948	0.498694	0.210631	0.801288	1.9276
ath-miR5661	0.472463	0.791326	0	0.465611	0.730461	0	0.421263	0.398691	-0.0794513
ath-miR168a-5p	33.3087	43.3251	25.1612	24.2118	35.3056	34.9086	33.9317	31.4753	-0.10841
ath-miR168a-3p	20.7884	36.2032	17.8777	41.4394	40.6623	33.6619	24.9564	38.5879	0.628736
ath-miR4240	0	0	0	0	0	0	0	0	0
ath-miR4239	0	0	0	0	0	0	0	0	0
ath-miR1887	0	0	0	0	0	0	0	0	0
ath-miR867	0	0	0	0	0	0	0	0	0
ath-miR169g-5p	0	0.197831	0	0.232806	0	0	0.0659438	0.0776019	0.234854
ath-miR169g-3p	0	0	0	0	0.243487	0	0	0.0811623	0
ath-miR8176	2.83478	3.56097	1.7657	1.86244	2.92184	2.24412	2.72048	2.3428	-0.215626
ath-miR5017-3p	0	0	0.220712	0	0	0	0.0735708	0	0
ath-miR5017-5p	0	0	0	0	0	0	0	0	0
ath-miR845b	3.77971	3.7588	2.42784	0.232806	0.486974	0.249347	3.32211	0.323042	-3.36231
ath-miR845a	172.449	181.016	179.66	22.3493	29.4619	21.4439	177.708	24.4184	-2.86347
ath-miR319a	817.598	694.784	754.395	796.893	768.688	708.894	755.592	758.159	0.00489184
ath-miR824-5p	11.5753	15.0352	8.38707	13.9683	8.76553	10.4726	11.6659	11.0688	-0.0757931
ath-miR824-3p	6.61448	13.4525	7.0628	8.84661	8.76553	9.47519	9.04327	9.02911	-0.00226105
ath-miR5635c	0	0	0	0	0	0	0	0	0
ath-miR828	0.708695	1.97831	1.7657	0.465611	0.486974	0.249347	1.48424	0.400644	-1.88933
ath-miR5634	1.65362	2.17615	0.662137	4.1905	2.67836	2.24412	1.4973	3.03766	1.0206
ath-miR156b-5p	0.472463	0.395663	0	0	0.486974	0.498694	0.289375	0.328556	0.183198
ath-miR156b-3p	5.90579	14.6395	5.95924	9.31222	9.73948	6.48303	8.83485	8.51158	-0.0537795
ath-miR156c-5p	0	0	0	0.232806	0.730461	0.498694	0	0.48732	0
ath-miR156c-3p	28.3478	59.9429	29.5755	42.6034	46.7495	44.6332	39.2887	44.662	0.184933
ath-miR419	0	0.395663	0	0	0	0.249347	0.131888	0.0831157	-0.666116
ath-miR8178	0	0.197831	0	0	0	0	0.0659438	0	0
ath-miR5658	0.708695	0	0.220712	0.232806	0.243487	0	0.309802	0.158764	-0.964463
ath-miR398b-5p	4.01594	2.76964	2.42784	4.88892	2.67836	3.74021	3.07114	3.76916	0.29547
ath-miR164b-3p	3.54347	3.1653	2.20712	1.16403	2.19138	2.99217	2.97197	2.11586	-0.490175
ath-miR2111b-5p	0	0	0	0	0	0	0	0	0
ath-miR2111b-3p	0.236232	1.18699	0.220712	1.16403	0.973948	2.24412	0.547978	1.4607	1.41447
ath-miR822-5p	28.3478	69.6367	35.0933	80.5507	62.0892	52.6123	44.3592	65.0841	0.553069
ath-miR822-3p	3.30724	5.53928	2.20712	4.42331	4.62625	4.7376	3.68455	4.59572	0.318802
ath-miR10515	0	0	0	0	0	0	0	0	0
ath-miR172b-5p	0	0	0	0	0.486974	0	0	0.162325	0
ath-miR172b-3p	0.236232	0.593494	0.88285	0.232806	0	0	0.570859	0.0776019	-2.87897
ath-miR162a-3p	0.944926	1.97831	0.441425	1.62964	1.9479	0.997389	1.12156	1.52497	0.443284
ath-miR162a-5p	1.18116	0.593494	0.662137	0.465611	0.486974	0	0.812263	0.317528	-1.35506
ath-miR834	0.236232	0	0	0	0.243487	0	0.0787439	0.0811623	0.0436426
ath-miR166c	1.41739	2.57181	1.32427	3.02647	3.40882	1.49608	1.77116	2.64379	0.577915
ath-miR166d	0	0	0	0	0	0	0	0	0
ath-miR5998b	0	0.197831	0	0	0	0	0.0659438	0	0
ath-miR5998a	0	0	0	0	0	0	0	0	0
ath-miR8184	0	0	0	0	0	0	0	0	0
ath-miR156d-5p	40.8681	56.5798	34.2104	109.651	118.822	87.5209	43.8861	105.331	1.2631
ath-miR156d-3p	0.236232	0.197831	0	0.232806	0.730461	0.498694	0.144688	0.48732	1.75193
ath-miR5629	3.77971	3.7588	5.73852	6.05294	6.33066	4.98694	4.42568	5.79018	0.387711
ath-miR156e	0	0	0	0	0	0	0	0	0
ath-miR848	21.4971	25.5203	23.8369	50.5188	57.2194	48.6227	23.6181	52.1203	1.14195
ath-miR398b-3p	0	0	0	0	0	0	0	0	0
ath-miR827	45.8289	49.6557	20.9677	129.207	129.535	61.8381	38.8174	106.86	1.46095
ath-miR398c-3p	0.236232	0	0	0	0.486974	0.498694	0.0787439	0.328556	2.0609
ath-miR398c-5p	3.30724	3.95663	2.86926	2.79367	5.35671	3.24151	3.37771	3.7973	0.168927
ath-miR865-5p	41.1043	22.9484	25.1612	42.1378	42.8537	34.4099	29.738	39.8005	0.420479
ath-miR865-3p	0	0	0	0	0	0	0	0	0
ath-miR5635a	1.41739	3.1653	0.662137	2.09525	2.19138	1.74543	1.74828	2.01069	0.201756
ath-miR8167d	0	0	0	0	0	0	0	0	0
ath-miR5631	0	0	0	0	0	0	0	0	0
ath-miR1888a	2.83478	5.34145	3.08997	2.79367	3.16533	2.99217	3.7554	2.98372	-0.331854
ath-miR8173	17.2449	18.0027	11.6978	15.1324	14.6092	10.7219	15.6484	13.4878	-0.21436
ath-miR3434-5p	1.18116	0.989157	0.220712	0.698417	0.486974	1.24674	0.797009	0.810709	0.0245875
ath-miR3434-3p	0.236232	0	0.220712	0	0	0.249347	0.152315	0.0831157	-0.873861
ath-miR162b-3p	31.1826	31.2574	26.9269	27.9367	28.001	28.4256	29.789	28.1211	-0.0831252
ath-miR162b-5p	0	0	0	0.232806	0.243487	0	0	0.158764	0
ath-miR169b-5p	0.236232	0.593494	0.220712	0.465611	0	0	0.350146	0.155204	-1.17379
ath-miR169b-3p	0.944926	1.38482	1.32427	2.56086	1.21743	1.74543	1.21801	1.84124	0.596157
ath-miR5641	0.472463	0	0.220712	0.465611	0.486974	1.49608	0.231059	0.816223	1.8207
ath-miR860	10.8667	7.12193	6.17995	8.14819	7.30461	7.72976	8.05618	7.72752	-0.0600896
ath-miR156f-5p	0.472463	0	0	0	0	0	0.157488	0	0
ath-miR156f-3p	0	0.989157	0	1.39683	0.243487	0	0.329719	0.546773	0.729706
ath-miR8177	0.472463	0.989157	0.88285	2.09525	0.973948	2.24412	0.78149	1.77111	1.18035
ath-miR5657	1.41739	1.97831	0.88285	1.16403	0.973948	1.24674	1.42618	1.12824	-0.33809
ath-miR164c-5p	2.83478	6.52844	1.7657	14.2011	6.08717	9.97389	3.70964	10.0874	1.4432
ath-miR164c-3p	0.708695	2.57181	1.10356	0.698417	1.70441	0.997389	1.46136	1.1334	-0.366644
ath-miR5027	0	0.395663	0	0	0.243487	0.249347	0.131888	0.164278	0.316831
ath-miR854b	1.18116	1.18699	1.10356	0.232806	0.486974	0.498694	1.15724	0.406158	-1.51057
ath-miR5643a	0.236232	0	0	0.232806	0	0.748042	0.0787439	0.326949	2.05383
ath-miR854d	0	0	0	0	0	0	0	0	0
ath-miR5643b	0	0	0	0	0	0	0	0	0
ath-miR854c	0	0	0	0	0	0	0	0	0
ath-miR854a	0	0	0	0	0	0	0	0	0
ath-miR854e	0	0	0	0	0	0	0	0	0
ath-miR5029	0	0	0	0	0	0	0	0	0
ath-miR396b-5p	128.982	334.929	175.246	377.378	358.9	282.012	213.052	339.43	0.671906
ath-miR396b-3p	32.8362	53.4145	17.4363	18.6244	28.9749	31.9164	34.5623	26.5053	-0.38292
ath-miR2937	0	0	0	0	0	0	0	0	0
ath-miR5638b	0.236232	0	0	0.465611	0	0	0.0787439	0.155204	0.978924
ath-miR5645f	1.65362	7.31976	6.40066	9.31222	10.4699	7.48042	5.12468	9.08753	0.826425
ath-miR3933	0	0	0	0	0	0	0	0	0
ath-miR169c	0.472463	0.989157	0.220712	0.232806	0.243487	0.498694	0.560778	0.324996	-0.787008
ath-miR869.1	0	0	0	0	0	0	0	0	0
ath-miR869.2	0	0	0	0	0	0	0	0	0
ath-miR866-5p	5.1971	3.7588	3.75211	2.32806	2.67836	1.99478	4.236	2.33373	-0.860065
ath-miR866-3p	11.1029	8.11109	11.0356	2.56086	2.43487	3.24151	10.0832	2.74575	-1.87668
ath-miR5659	10.3942	8.70458	6.62137	17.4604	18.7485	13.2154	8.57338	16.4748	0.942322
ath-miR5644	21.9695	26.1138	27.5891	43.5346	55.2715	41.1423	25.2241	46.6495	0.887058
ath-miR319b	136.542	107.818	111.239	168.784	172.632	137.64	118.533	159.685	0.429943
ath-miR166e-3p	0.708695	0.395663	0.88285	1.16403	0.243487	0.498694	0.662402	0.635403	-0.0600361
ath-miR166e-5p	35.4347	28.8834	23.3955	24.2118	24.8357	28.4256	29.2379	25.8243	-0.179107
ath-miR166f	0.472463	0	0	0	0.243487	0	0.157488	0.0811623	-0.956357
ath-miR5628	0.472463	0	0	0.232806	0	0.249347	0.157488	0.160718	0.0292884
ath-miR168b-5p	4.96086	5.73711	3.5314	6.28575	6.33066	3.98956	4.74312	5.53532	0.222829
ath-miR168b-3p	14.4101	17.2113	5.2971	18.8573	17.2876	16.2076	12.3062	17.4508	0.503909
ath-miR160c-5p	0.236232	0.197831	0	0	0	0	0.144688	0	0
ath-miR160c-3p	2.83478	3.56097	3.08997	3.49208	2.19138	1.24674	3.16191	2.31007	-0.45286
ath-miR5665	2.36232	2.57181	1.98641	2.09525	3.40882	4.48825	2.30685	3.33077	0.529935
ath-miR2939	0.944926	1.38482	1.32427	0	0.243487	0	1.21801	0.0811623	-3.90757
ath-miR4243	0	0	0	0	0.243487	0	0	0.0811623	0
ath-miR5015	0	0.395663	0	0	0	0	0.131888	0	0
ath-miR405b	0.236232	0.593494	0	0.232806	0.486974	0.249347	0.276575	0.323042	0.22405
ath-miR4245	1.18116	2.57181	1.54499	3.25928	2.67836	2.99217	1.76598	2.9766	0.753193
ath-miR870-3p	0	0	0	0.465611	0	0.249347	0	0.238319	0
ath-miR870-5p	0	0.593494	0.441425	0	0.243487	0.748042	0.344973	0.33051	-0.0617919
ath-miR8181	0	0	0.220712	0	0	0	0.0735708	0	0
ath-miR2938	0.236232	0	0	0	0	0	0.0787439	0	0
ath-miR156h	0.236232	0.593494	0.662137	0.698417	1.46092	0.498694	0.497288	0.886011	0.833244
ath-miR8167e	0	0	0	0	0	0	0	0	0
ath-miR390b-5p	0	0	0.220712	0.465611	0.243487	0	0.0735708	0.236366	1.68382
ath-miR390b-3p	0.472463	3.7588	2.20712	2.32806	2.43487	2.99217	2.14613	2.58503	0.268445
ath-miR172e-3p	0.472463	0.791326	0	1.16403	1.70441	0.997389	0.421263	1.28861	1.61302
ath-miR172e-5p	0.236232	0	0	0	0	0	0.0787439	0	0
ath-miR8167f	0	0.395663	0.441425	0.465611	0.486974	0	0.279029	0.317528	0.186469
ath-miR391-5p	1.41739	2.96747	1.54499	1.16403	2.67836	2.24412	1.97662	2.02884	0.0376198
ath-miR391-3p	7.08695	6.9241	3.08997	2.09525	1.70441	1.74543	5.70034	1.84836	-1.6248
ath-miR399c-3p	6.37825	2.76964	6.17995	11.8731	10.9569	7.72976	5.10928	10.1866	0.995479
ath-miR399c-5p	1.65362	1.38482	0.220712	8.61381	6.81764	3.24151	1.08638	6.22432	2.51838
ath-miR420	0	0	0	0	0	0	0	0	0
ath-miR166g	0.236232	0	0	0.465611	0.730461	0.498694	0.0787439	0.564922	2.84281
ath-miR170-3p	0.944926	1.97831	0.662137	2.79367	0.730461	0.498694	1.19513	1.34094	0.166083
ath-miR170-5p	0	0	0	0	0	0	0	0	0
