# Supplementary material for: Accumulation of DNA damage alters microRNA gene transcription in Arabidopsis thaliana
Source: BMC Plant Biol. 2022 Dec 12;22:576. doi: 10.1186/s12870-022-03951-9 (PMC9743578; doi:10.1186/s12870-022-03951-9)
Supplement: Supplementary file 8 — Additional file 8: Supplementary Table S4. List of primers used in this study. [file 12870_2022_3951_MOESM8_ESM.xlsx]

## Sheet: Sheet 1
Supplementary Dataset File 8, Supplementary Table S4. List of primers used in this study.
Name	Sequence (5'>3')	Purpose
miR159b probe	TAGAGCTCCCTTCAATCCAAA	Northern blot
miR163 probe	ATCGAAGTTCCAAGTCCTCTTCAA	Northern blot
miR165a probe	GGGGGATGAAGCCTGGTCCGA	Northern blot
miR171a probe	TCTGAGTGAACCAGGCCAATA	Northern blot
miR5026 probe	ACGTGTCACGATCTTATGAGT	Northern blot
U6 probe	AGGGGCCATGCTAATCTTCTC	Northern blot
EF-1α-F	GATTTGCTGTTGTAACAAGATGGATG	RT-qPCR
EF-1α-R	AGGGTTGTATCCGACCTTCTTCA	RT-qPCR
pri-miR159b QF	TGCTTGGATCTCTAATGCTGTTCA	RT-qPCR
pri-miR159b QR	TCACCCTGCTAAACCCTCCA	RT-qPCR
pri-miR163 QF	AGTACCTTAGATAAACCGACCAAAACC	RT-qPCR
pri-miR163 QR	AACCGGGAACTCCAGCACTT	RT-qPCR
pri-miR165a QF	CCATCATCACCATTCACCAA	RT-qPCR
pri-miR165a QR	CCAGACAACATTCCCCTCAA	RT-qPCR
pri-miR171a QF	TGGCCTGGTTCACTCAGATCTTA	RT-qPCR
pri-miR171a QR	ACAAGACCACAAAGTCCAAAATAGAGA	RT-qPCR
MYB65 QF	GATGGTTCCTGATAGCCATACAGTTAC	RT-qPCR
MYB65 QR	TAGGCATCAACAGAGTCAAGGAGATC	RT-qPCR
PXMT1 QF	AACCCTCTTCTTATCTCAGTGATGATC	RT-qPCR
PXMT1 QR	AGGTTCGAGTTTAAGGTTTGGTTCT	RT-qPCR
PHB QF	TGCTGTTGACTGGGTTCAGATG	RT-qPCR
PHB QR	GGCACGTGCTGCAATTCC	RT-qPCR
SCL6 IV QF	TGTCTAGCTCAGGGGATATTGG	RT-qPCR
SCL6 IV QR	AGCTGCTCTTTCTAATGGCTTC	RT-qPCR
GUS QF	TAATGTTCTGCGACGCTCACA	RT-qPCR
GUS QR	ATACCTGTTCACCGACGACG	RT-qPCR
U6 QF	GGGGACATCCGATAAAATT	RT-qPCR
U6 QR	TGTGCGTGTCATCCTTGC	RT-qPCR
miR159b QF	TTTTGGATTGAAGGGAGCTCTT	RT-qPCR
miR163 QF	TTGAAGAGGACTTGGAACTTCGAT	RT-qPCR
miR165a QF	TCGGACCAGGCTTCATCCCCC	RT-qPCR
miR171a QF	TGATTGAGCCGCGCCAATATC	RT-qPCR
3' race inner	CGCGGATCCTCCACTAGTGATTTCACTATAGG	RT-qPCR
