# Supplementary material for: Accumulation of DNA damage alters microRNA gene transcription in Arabidopsis thaliana
Source: BMC Plant Biol. 2022 Dec 12;22:576. doi: 10.1186/s12870-022-03951-9 (PMC9743578; doi:10.1186/s12870-022-03951-9)
Supplement: Supplementary file 9 — Additional file 9: Supplementary Table S5. Statistical analysis in Fig. 1. [file 12870_2022_3951_MOESM9_ESM.xlsx]

## Sheet: Sheet 1
Supplementary Dataset File 9, Supplementary Table S5. Statistical analysis in Fig. 1. One-way ANOVA multiple comparisons were performed using the GraphPad (version 7). Mean Diff=Mean difference; 95.00% CI of diff.= 95% confidence interval. P values < 0.05 are regarded as significant differences.
Fig 1E One-way ANOVA multiple comparisons
	Mean Diff.	Adjusted P Value	95.00% CI of diff.		Significant
MYB65			lower limit	upper limit
Col-0 vs. zdp-1/ape2-2	-0.4798	0.0138	-0.8325	-0.127	Yes
Col-0 vs. zdp-1/ape2-3	-0.6582	0.003	-1.011	-0.3055	Yes
zdp-1/ape2-2 vs. zdp-1/ape2-3	-0.1784	0.3344	-0.5312	0.1743	No
	Mean Diff.	Adjusted P Value	95.00% CI of diff.		Significant
PXMT1			lower limit	upper limit
Col-0 vs. zdp-1/ape2-2	-2.003	0.0001	-2.609	-1.398	Yes
Col-0 vs. zdp-1/ape2-3	-1.654	0.0004	-2.26	-1.049	Yes
zdp-1/ape2-2 vs. zdp-1/ape2-3	0.349	0.2578	-0.2567	0.9548	No
	Mean Diff.	Adjusted P Value	95.00% CI of diff.		Significant
PHB			lower limit	upper limit
Col-0 vs. zdp-1/ape2-2	-0.4149	0.0209	-0.7497	-0.08003	Yes
Col-0 vs. zdp-1/ape2-3	-0.346	0.0441	-0.6808	-0.01113	Yes
zdp-1/ape2-2 vs. zdp-1/ape2-3	0.0689	0.809	-0.2659	0.4037	No
	Mean Diff.	Adjusted P Value	95.00% CI of diff.		Significant
SCL6 IV			lower limit	upper limit
Col-0 vs. zdp-1/ape2-2	-0.5495	<0.0001	-0.6693	-0.4297	Yes
Col-0 vs. zdp-1/ape2-3	-0.19	0.0067	-0.3098	-0.07027	Yes
zdp-1/ape2-2 vs. zdp-1/ape2-3	0.3594	0.0002	0.2397	0.4792	Yes
