# Supplementary material for: Accumulation of DNA damage alters microRNA gene transcription in Arabidopsis thaliana
Source: BMC Plant Biol. 2022 Dec 12;22:576. doi: 10.1186/s12870-022-03951-9 (PMC9743578; doi:10.1186/s12870-022-03951-9)
Supplement: Supplementary file 10 — Additional file 10: Supplementary Table S6. Statistical analysis in Fig. 2. [file 12870_2022_3951_MOESM10_ESM.xlsx]

## Sheet: Sheet 1
Supplementary Dataset File 10, Supplementary Table S6. Statistical analysis in Fig. 2. One-way ANOVA multiple comparisons were performed using the GraphPad (version 7). Mean Diff=Mean difference; 95.00% CI of diff.= 95% confidence interval. P values < 0.05 are regarded as significant differences. two-tailed Student’s t test was performed using the GraphPad (version 7). P < 0.05 are regarded as si…
Fig 2A One-way ANOVA multiple comparisons
pri-miR159b	Mean Diff.	Adjusted P Value	95.00% CI of diff.		Significant
			lower limit	upper limit
Col-0 vs. zdp-1/ape2-2	0.3567	<0.0001	0.2726	0.4409	Yes
Col-0 vs. zdp-1/ape2-3	0.4671	<0.0001	0.3829	0.5512	Yes
zdp-1/ape2-2 vs. zdp-1/ape2-3	0.1103	0.0163	0.02619	0.1945	Yes
pri-miR163	Mean Diff.	Adjusted P Value	95.00% CI of diff.		Significant
			lower limit	upper limit
Col-0 vs. zdp-1/ape2-2	0.4173	0.0001	0.2918	0.5429	Yes
Col-0 vs. zdp-1/ape2-3	0.3681	0.0003	0.2426	0.4936	Yes
zdp-1/ape2-2 vs. zdp-1/ape2-3	-0.0492	0.494	-0.1747	0.07632	No
pri-miR165a	Mean Diff.	Adjusted P Value	95.00% CI of diff.		Significant
			lower limit	upper limit
Col-0 vs. zdp-1/ape2-2	0.3398	0.0006	0.2053	0.4743	Yes
Col-0 vs. zdp-1/ape2-3	0.4016	0.0002	0.2671	0.5361	Yes
zdp-1/ape2-2 vs. zdp-1/ape2-3	0.06175	0.3946	-0.07273	0.1962	No
pri-miR171a	Mean Diff.	Adjusted P Value	95.00% CI of diff.		Significant
			lower limit	upper limit
Col-0 vs. zdp-1/ape2-2	0.2849	0.0033	0.1293	0.4405	Yes
Col-0 vs. zdp-1/ape2-3	0.3722	0.0008	0.2166	0.5278	Yes
zdp-1/ape2-2 vs. zdp-1/ape2-3	0.0873	0.2728	-0.06829	0.2429	No
Fig 2C Student’s t test
	Adjusted P Value	Significant
GUS	0.0082	Yes
Fig 2D Student’s t test
MIR163	Adjusted P Value	Significant
Col-0 vs. zdp-1/ape2-2	0.0033	Yes
MIR165a	Adjusted P Value	Significant
Col-0 vs. zdp-1/ape2-2	0.0019	Yes
MIR171a	Adjusted P Value	Significant
Col-0 vs. zdp-1/ape2-2	0.0032	Yes
