# Supplementary material for: Accumulation of DNA damage alters microRNA gene transcription in Arabidopsis thaliana
Source: BMC Plant Biol. 2022 Dec 12;22:576. doi: 10.1186/s12870-022-03951-9 (PMC9743578; doi:10.1186/s12870-022-03951-9)
Supplement: Supplementary file 11 — Additional file 11: Supplementary Table S7. Statistical analysis in Fig. 3. [file 12870_2022_3951_MOESM11_ESM.xlsx]

## Sheet: Sheet 1
Supplementary Dataset File 11, Supplementary Table S7. Statistical analysis in Fig. 3. One-way ANOVA multiple comparisons were performed using the GraphPad (version 7). Mean Diff=Mean difference; 95.00% CI of diff.= 95% confidence interval. P values < 0.05 are regarded as significant differences.
Fig 3A One-way ANOVA multiple comparisons
pri-miR159b	Mean Diff.	Adjusted P Value	95.00% CI of diff.		Significant
			lower limit	upper limit
Col-0 CK vs. Col-0 10ppm MMS	0.0834	0.0904	-0.01256	0.1794	No
Col-0 CK vs. zdp-1/ape2-2 CK	0.2302	0.0003	0.1342	0.3261	Yes
Col-0 CK vs. zdp-1/ape2-2 10ppm MMS	0.494	<0.0001	0.3981	0.59	Yes
Col-0 10ppm MMS vs. zdp-1/ape2-2 CK	0.1468	0.0052	0.05083	0.2427	Yes
Col-0 10ppm MMS vs. zdp-1/ape2-2 10ppm MMS	0.4106	<0.0001	0.3147	0.5066	Yes
zdp-1/ape2-2 CK vs. zdp-1/ape2-2 10ppm MMS	0.2638	0.0001	0.1679	0.3598	Yes
pri-miR163	Mean Diff.	Adjusted P Value	95.00% CI of diff.		Significant
			lower limit	upper limit
Col-0 CK vs. Col-0 10ppm MMS	0.2551	0.0256	0.03331	0.4769	Yes
Col-0 CK vs. zdp-1/ape2-2CK	0.3469	0.0046	0.1251	0.5687	Yes
Col-0 CK vs. zdp-1/ape2-210ppm MMS	0.753	<0.0001	0.5312	0.9748	Yes
Col-0 10ppm MMS vs. zdp-1/ape2-2CK	0.09175	0.5741	-0.1301	0.3136	No
Col-0 10ppm MMS vs. zdp-1/ape2-210ppm MMS	0.4979	0.0004	0.2761	0.7197	Yes
zdp-1/ape2-2CK vs. zdp-1/ape2-210ppm MMS	0.4061	0.0017	0.1843	0.6279	Yes
pri-miR165a	Mean Diff.	Adjusted P Value	95.00% CI of diff.		Significant
			lower limit	upper limit
Col-0 CK vs. Col-0 10ppm MMS	0.2642	0.0163	0.0535	0.475	Yes
Col-0 CK vs. zdp-1/ape2-2CK	0.5287	0.0002	0.3179	0.7394	Yes
Col-0 CK vs. zdp-1/ape2-210ppm MMS	0.772	<0.0001	0.5612	0.9827	Yes
Col-0 10ppm MMS vs. zdp-1/ape2-2CK	0.2644	0.0162	0.05371	0.4752	Yes
Col-0 10ppm MMS vs. zdp-1/ape2-210ppm MMS	0.5077	0.0003	0.297	0.7185	Yes
zdp-1/ape2-2CK vs. zdp-1/ape2-210ppm MMS	0.2433	0.0251	0.03255	0.454	Yes
pri-miR171a	Mean Diff.	Adjusted P Value	95.00% CI of diff.		Significant
			lower limit	upper limit
Col-0 CK vs. Col-0 10ppm MMS	0.4512	<0.0001	0.2971	0.6054	Yes
Col-0 CK vs. zdp-1/ape2-2CK	0.5194	<0.0001	0.3653	0.6735	Yes
Col-0 CK vs. zdp-1/ape2-210ppm MMS	0.8657	<0.0001	0.7116	1.02	Yes
Col-0 10ppm MMS vs. zdp-1/ape2-2CK	0.06817	0.524	-0.0859	0.2223	No
Col-0 10ppm MMS vs. zdp-1/ape2-210ppm MMS	0.4145	0.0001	0.2604	0.5686	Yes
zdp-1/ape2-2 10ppm MMS vs. zdp-1/ape2-210ppm MMS	0.3463	0.0004	0.1922	0.5004	Yes
Fig 3B One-way ANOVA multiple comparisons
miR159b	Mean Diff.	Adjusted P Value	95.00% CI of diff.		Significant
			lower limit	upper limit
Col-0 CK vs. Col-0 10 ppm MMS	0.01055	0.9966	-0.1532	0.1743	No
Col-0 CK vs. zdp-1/ape2-2 CK	0.1831	0.0295	0.01937	0.3468	Yes
Col-0 CK vs. zdp-1/ape2-2 10 ppm MMS	0.5549	<0.0001	0.3911	0.7186	Yes
Col-0 10 ppm MMS vs. zdp-1/ape2-2 CK	0.1725	0.0393	0.008821	0.3362	Yes
Col-0 10 ppm MMS vs. zdp-1/ape2-2 10 ppm MMS	0.5443	<0.0001	0.3806	0.708	Yes
zdp-1/ape2-2 CK vs. zdp-1/ape2-2 10 ppm MMS	0.3718	0.0004	0.2081	0.5355	Yes
miR163	Mean Diff.	Adjusted P Value	95.00% CI of diff.		Significant
			lower limit	upper limit
Col-0 CK vs. Col-0 10 ppm MMS	0.2826	0.0141	0.06315	0.5021	Yes
Col-0 CK vs. zdp-1/ape2-2 CK	0.2634	0.0206	0.04393	0.4829	Yes
Col-0 CK vs. zdp-1/ape2-2 10 ppm MMS	0.6634	<0.0001	0.4439	0.8828	Yes
Col-0 10 ppm MMS vs. zdp-1/ape2-2 CK	-0.01922	0.9917	-0.2387	0.2003	No
Col-0 10 ppm MMS vs. zdp-1/ape2-2 10 ppm MMS	0.3808	0.0024	0.1613	0.6002	Yes
zdp-1/ape2-2 CK vs. zdp-1/ape2-2 10 ppm MMS	0.4	0.0017	0.1805	0.6194	Yes
miR165a	Mean Diff.	Adjusted P Value	95.00% CI of diff.		Significant
			lower limit	upper limit
Col-0 CK vs. Col-0 10 ppm MMS	0.07099	0.1487	-0.02267	0.1647	No
Col-0 CK vs. zdp-1/ape2-2 CK	0.3147	<0.0001	0.221	0.4083	Yes
Col-0 CK vs. zdp-1/ape2-2 10 ppm MMS	0.5892	<0.0001	0.4955	0.6828	Yes
Col-0 10 ppm MMS vs. zdp-1/ape2-2 CK	0.2437	0.0002	0.15	0.3373	Yes
Col-0 10 ppm MMS vs. zdp-1/ape2-2 10 ppm MMS	0.5182	<0.0001	0.4245	0.6118	Yes
zdp-1/ape2-2 CK vs. zdp-1/ape2-2 10 ppm MMS	0.2745	<0.0001	0.1809	0.3682	Yes
miR171a	Mean Diff.	Adjusted P Value	95.00% CI of diff.		Significant
			lower limit	upper limit
Col-0 CK vs. Col-0 10 ppm MMS	0.06235	0.4952	-0.07339	0.1981	No
Col-0 CK vs. zdp-1/ape2-2 CK	0.3286	0.0003	0.1929	0.4644	Yes
Col-0 CK vs. zdp-1/ape2-2 10 ppm MMS	0.8204	<0.0001	0.6846	0.9561	Yes
Col-0 10 ppm MMS vs. zdp-1/ape2-2 CK	0.2663	0.0011	0.1306	0.402	Yes
Col-0 10 ppm MMS vs. zdp-1/ape2-2 10 ppm MMS	0.758	<0.0001	0.6223	0.8938	Yes
zdp-1/ape2-2 CK vs. zdp-1/ape2-2 10 ppm MMS	0.4917	<0.0001	0.356	0.6275	Yes
