# Supplementary material for: Accumulation of DNA damage alters microRNA gene transcription in Arabidopsis thaliana
Source: BMC Plant Biol. 2022 Dec 12;22:576. doi: 10.1186/s12870-022-03951-9 (PMC9743578; doi:10.1186/s12870-022-03951-9)
Supplement: Supplementary file 12 — Additional file 12: Supplementary Table S8. Statistical analysis in Fig. 4. [file 12870_2022_3951_MOESM12_ESM.xlsx]

## Sheet: Sheet 1
Supplementary Dataset File 12, Supplementary Table S8. Statistical analysis in Fig. 4. One-way ANOVA multiple comparisons were performed using the GraphPad (version 7). Mean Diff=Mean difference; 95.00% CI of diff.= 95% confidence interval. P values < 0.05 are regarded as significant differences.
Fig 4 One-way ANOVA multiple comparisons
pri-miR159b	Mean Diff.	Adjusted P Value	95.00% CI of diff.		Significant
			lower limit	upper limit
Col-0 CK vs. zdp-1/ape2-2 CK	0.4172	<0.0001	0.1935	0.6409	Yes
Col-0 CK vs. fpg-1 CK	0.08892	0.9109	-0.1348	0.3126	No
Col-0 CK vs. fpg-1/zdp-1/ape2-2 CK	0.04569	0.999	-0.178	0.2694	No
Col-0 CK vs. fpg-1/zdp-1/ape2-3 CK	0.03901	0.9997	-0.1847	0.2627	No
Col-0 CK vs. Col-0 10ppm MMS	0.166	0.2674	-0.05773	0.3896	No
Col-0 CK vs. zdp-1/ape2-2 CK 10ppm MMS	0.7179	<0.0001	0.4942	0.9416	Yes
Col-0 CK vs. fpg-1 10ppm MMS	0.3602	0.0005	0.1365	0.5838	Yes
Col-0 CK vs. fpg-1/zdp-1/ape2-2 10ppm MMS	0.4739	<0.0001	0.2502	0.6976	Yes
Col-0 CK vs. fpg-1/zdp-1/ape2-3 10ppm MMS	0.3908	0.0002	0.1672	0.6145	Yes
zdp-1/ape2-2 CK vs. fpg-1 CK	-0.3283	0.0014	-0.552	-0.1046	Yes
zdp-1/ape2-2 CK vs. fpg-1/zdp-1/ape2-2 CK	-0.3715	0.0003	-0.5952	-0.1479	Yes
zdp-1/ape2-2 CK vs. fpg-1/zdp-1/ape2-3 CK	-0.3782	0.0003	-0.6019	-0.1545	Yes
zdp-1/ape2-2 CK vs. Col-0 10ppm MMS	-0.2513	0.0201	-0.475	-0.02759	Yes
zdp-1/ape2-2 CK vs. zdp-1/ape2-2 CK 10ppm MMS	0.3007	0.0037	0.07701	0.5244	Yes
zdp-1/ape2-2 CK vs. fpg-1 10ppm MMS	-0.05706	0.9945	-0.2807	0.1666	No
zdp-1/ape2-2 CK vs. fpg-1/zdp-1/ape2-2 10ppm MMS	0.0567	0.9948	-0.167	0.2804	No
zdp-1/ape2-2 CK vs. fpg-1/zdp-1/ape2-3 10ppm MMS	-0.02639	>0.9999	-0.2501	0.1973	No
fpg-1 CK vs. fpg-1/zdp-1/ape2-2 CK	-0.04323	0.9993	-0.2669	0.1805	No
fpg-1 CK vs. fpg-1/zdp-1/ape2-3 CK	-0.04991	0.998	-0.2736	0.1738	No
fpg-1 CK vs. Col-0 10ppm MMS	0.07703	0.9602	-0.1466	0.3007	No
fpg-1 CK vs. zdp-1/ape2-2 CK 10ppm MMS	0.629	<0.0001	0.4053	0.8527	Yes
fpg-1 CK vs. fpg-1 10ppm MMS	0.2713	0.0102	0.04757	0.4949	Yes
fpg-1 CK vs. fpg-1/zdp-1/ape2-2 10ppm MMS	0.385	0.0002	0.1613	0.6087	Yes
fpg-1 CK vs. fpg-1/zdp-1/ape2-3 10ppm MMS	0.3019	0.0035	0.07824	0.5256	Yes
fpg-1/zdp-1/ape2-2 CK vs. fpg-1/zdp-1/ape2-3 CK	-0.006682	>0.9999	-0.2304	0.217	No
fpg-1/zdp-1/ape2-2 CK vs. Col-0 10ppm MMS	0.1203	0.6669	-0.1034	0.3439	No
fpg-1/zdp-1/ape2-2 CK vs. zdp-1/ape2-2 CK 10ppm MMS	0.6722	<0.0001	0.4485	0.8959	Yes
fpg-1/zdp-1/ape2-2 CK vs. fpg-1 10ppm MMS	0.3145	0.0023	0.0908	0.5382	Yes
fpg-1/zdp-1/ape2-2 CK vs. fpg-1/zdp-1/ape2-2 10ppm MMS	0.4282	<0.0001	0.2046	0.6519	Yes
fpg-1/zdp-1/ape2-2 CK vs. fpg-1/zdp-1/ape2-3 10ppm MMS	0.3451	0.0008	0.1215	0.5688	Yes
fpg-1/zdp-1/ape2-3 CK vs. Col-0 10ppm MMS	0.1269	0.6025	-0.09674	0.3506	No
fpg-1/zdp-1/ape2-3 CK vs. zdp-1/ape2-2 CK 10ppm MMS	0.6789	<0.0001	0.4552	0.9026	Yes
fpg-1/zdp-1/ape2-3 CK vs. fpg-1 10ppm MMS	0.3212	0.0018	0.09748	0.5448	Yes
fpg-1/zdp-1/ape2-3 CK vs. fpg-1/zdp-1/ape2-2 10ppm MMS	0.4349	<0.0001	0.2112	0.6586	Yes
fpg-1/zdp-1/ape2-3 CK vs. fpg-1/zdp-1/ape2-3 10ppm MMS	0.3518	0.0006	0.1282	0.5755	Yes
Col-0 10ppm MMS vs. zdp-1/ape2-2 CK 10ppm MMS	0.552	<0.0001	0.3283	0.7756	Yes
Col-0 10ppm MMS vs. fpg-1 10ppm MMS	0.1942	0.1238	-0.02946	0.4179	No
Col-0 10ppm MMS vs. fpg-1/zdp-1/ape2-2 10ppm MMS	0.308	0.0029	0.08429	0.5317	Yes
Col-0 10ppm MMS vs. fpg-1/zdp-1/ape2-3 10ppm MMS	0.2249	0.0481	0.001205	0.4486	Yes
zdp-1/ape2-2 CK 10ppm MMS vs. fpg-1 10ppm MMS	-0.3577	0.0005	-0.5814	-0.1341	Yes
zdp-1/ape2-2 CK 10ppm MMS vs. fpg-1/zdp-1/ape2-2 10ppm MMS	-0.244	0.0257	-0.4677	-0.02031	Yes
zdp-1/ape2-2 CK 10ppm MMS vs. fpg-1/zdp-1/ape2-3 10ppm MMS	-0.3271	0.0015	-0.5508	-0.1034	Yes
fpg-1 10ppm MMS vs. fpg-1/zdp-1/ape2-2 10ppm MMS	0.1138	0.7276	-0.1099	0.3374	No
fpg-1 10ppm MMS vs. fpg-1/zdp-1/ape2-3 10ppm MMS	0.03067	>0.9999	-0.193	0.2544	No
fpg-1/zdp-1/ape2-2 10ppm MMS vs. fpg-1/zdp-1/ape2-3 10ppm MMS	-0.08309	0.9383	-0.3068	0.1406	No
pri-miR163	Mean Diff.	Adjusted P Value	95.00% CI of diff.		Significant
			lower limit	upper limit
Col-0 CK vs. zdp-1/ape2-2 CK	0.2756	0.0071	0.05686	0.4943	Yes
Col-0 CK vs. fpg-1 CK	0.07993	0.9437	-0.1388	0.2986	No
Col-0 CK vs. fpg-1/zdp-1/ape2-2 CK	0.1732	0.2001	-0.04552	0.3919	No
Col-0 CK vs. fpg-1/zdp-1/ape2-3 CK	0.2108	0.0646	-0.007875	0.4295	No
Col-0 CK vs. Col-0 10ppm MMS	0.165	0.249	-0.05368	0.3837	No
Col-0 CK vs. zdp-1/ape2-2 CK 10ppm MMS	0.7051	<0.0001	0.4864	0.9238	Yes
Col-0 CK vs. fpg-1 10ppm MMS	0.2277	0.0371	0.008985	0.4464	Yes
Col-0 CK vs. fpg-1/zdp-1/ape2-2 10ppm MMS	0.486	<0.0001	0.2673	0.7047	Yes
Col-0 CK vs. fpg-1/zdp-1/ape2-3 10ppm MMS	0.4286	<0.0001	0.2099	0.6473	Yes
zdp-1/ape2-2 CK vs. fpg-1 CK	-0.1956	0.1041	-0.4143	0.02307	No
zdp-1/ape2-2 CK vs. fpg-1/zdp-1/ape2-2 CK	-0.1024	0.8053	-0.3211	0.1163	No
zdp-1/ape2-2 CK vs. fpg-1/zdp-1/ape2-3 CK	-0.06473	0.9847	-0.2834	0.154	No
zdp-1/ape2-2 CK vs. Col-0 10ppm MMS	-0.1105	0.734	-0.3292	0.1082	No
zdp-1/ape2-2 CK vs. zdp-1/ape2-2 CK 10ppm MMS	0.4295	<0.0001	0.2108	0.6482	Yes
zdp-1/ape2-2 CK vs. fpg-1 10ppm MMS	-0.04787	0.9982	-0.2666	0.1708	No
zdp-1/ape2-2 CK vs. fpg-1/zdp-1/ape2-2 10ppm MMS	0.2104	0.0654	-0.008274	0.4291	No
zdp-1/ape2-2 CK vs. fpg-1/zdp-1/ape2-3 10ppm MMS	0.1531	0.3355	-0.06565	0.3718	No
fpg-1 CK vs. fpg-1/zdp-1/ape2-2 CK	0.09326	0.873	-0.1254	0.312	No
fpg-1 CK vs. fpg-1/zdp-1/ape2-3 CK	0.1309	0.5354	-0.08781	0.3496	No
fpg-1 CK vs. Col-0 10ppm MMS	0.0851	0.9205	-0.1336	0.3038	No
fpg-1 CK vs. zdp-1/ape2-2 CK 10ppm MMS	0.6251	<0.0001	0.4064	0.8438	Yes
fpg-1 CK vs. fpg-1 10ppm MMS	0.1478	0.3791	-0.07095	0.3665	No
fpg-1 CK vs. fpg-1/zdp-1/ape2-2 10ppm MMS	0.4061	<0.0001	0.1874	0.6248	Yes
fpg-1 CK vs. fpg-1/zdp-1/ape2-3 10ppm MMS	0.3487	0.0005	0.13	0.5674	Yes
fpg-1/zdp-1/ape2-2 CK vs. fpg-1/zdp-1/ape2-3 CK	0.03764	0.9997	-0.1811	0.2563	No
fpg-1/zdp-1/ape2-2 CK vs. Col-0 10ppm MMS	-0.00816	>0.9999	-0.2269	0.2105	No
fpg-1/zdp-1/ape2-2 CK vs. zdp-1/ape2-2 CK 10ppm MMS	0.5319	<0.0001	0.3132	0.7506	Yes
fpg-1/zdp-1/ape2-2 CK vs. fpg-1 10ppm MMS	0.0545	0.9954	-0.1642	0.2732	No
fpg-1/zdp-1/ape2-2 CK vs. fpg-1/zdp-1/ape2-2 10ppm MMS	0.3128	0.0019	0.0941	0.5315	Yes
fpg-1/zdp-1/ape2-2 CK vs. fpg-1/zdp-1/ape2-3 10ppm MMS	0.2554	0.0144	0.03672	0.4741	Yes
fpg-1/zdp-1/ape2-3 CK vs. Col-0 10ppm MMS	-0.0458	0.9987	-0.2645	0.1729	No
fpg-1/zdp-1/ape2-3 CK vs. zdp-1/ape2-2 CK 10ppm MMS	0.4942	<0.0001	0.2755	0.7129	Yes
fpg-1/zdp-1/ape2-3 CK vs. fpg-1 10ppm MMS	0.01686	>0.9999	-0.2018	0.2356	No
fpg-1/zdp-1/ape2-3 CK vs. fpg-1/zdp-1/ape2-2 10ppm MMS	0.2752	0.0072	0.05646	0.4939	Yes
fpg-1/zdp-1/ape2-3 CK vs. fpg-1/zdp-1/ape2-3 10ppm MMS	0.2178	0.0515	-0.0009206	0.4365	No
Col-0 10ppm MMS vs. zdp-1/ape2-2 CK 10ppm MMS	0.54	<0.0001	0.3213	0.7587	Yes
Col-0 10ppm MMS vs. fpg-1 10ppm MMS	0.06266	0.9877	-0.156	0.2814	No
Col-0 10ppm MMS vs. fpg-1/zdp-1/ape2-2 10ppm MMS	0.321	0.0014	0.1023	0.5397	Yes
Col-0 10ppm MMS vs. fpg-1/zdp-1/ape2-3 10ppm MMS	0.2636	0.0108	0.04488	0.4823	Yes
zdp-1/ape2-2 CK 10ppm MMS vs. fpg-1 10ppm MMS	-0.4774	<0.0001	-0.6961	-0.2587	Yes
zdp-1/ape2-2 CK 10ppm MMS vs. fpg-1/zdp-1/ape2-2 10ppm MMS	-0.2191	0.0494	-0.4378	-0.0003618	Yes
zdp-1/ape2-2 CK 10ppm MMS vs. fpg-1/zdp-1/ape2-3 10ppm MMS	-0.2764	0.0069	-0.4952	-0.05774	Yes
fpg-1 10ppm MMS vs. fpg-1/zdp-1/ape2-2 10ppm MMS	0.2583	0.013	0.0396	0.477	Yes
fpg-1 10ppm MMS vs. fpg-1/zdp-1/ape2-3 10ppm MMS	0.2009	0.0884	-0.01778	0.4196	No
fpg-1/zdp-1/ape2-2 10ppm MMS vs. fpg-1/zdp-1/ape2-3 10ppm MMS	-0.05738	0.9933	-0.2761	0.1613	No
pri-miR165a	Mean Diff.	Adjusted P Value	95.00% CI of diff.		Significant
			lower limit	upper limit
Col-0 CK vs. zdp-1/ape2-2 CK	0.3505	0.0313	0.0212	0.6799	Yes
Col-0 CK vs. fpg-1 CK	-0.07089	0.9984	-0.4002	0.2584	No
Col-0 CK vs. fpg-1/zdp-1/ape2-2 CK	0.2139	0.4295	-0.1154	0.5432	No
Col-0 CK vs. fpg-1/zdp-1/ape2-3 CK	0.2568	0.215	-0.07249	0.5862	No
Col-0 CK vs. Col-0 10ppm MMS	0.1726	0.6954	-0.1567	0.502	No
Col-0 CK vs. zdp-1/ape2-2 CK 10ppm MMS	0.8639	<0.0001	0.5345	1.193	Yes
Col-0 CK vs. fpg-1 10ppm MMS	0.1258	0.928	-0.2035	0.4552	No
Col-0 CK vs. fpg-1/zdp-1/ape2-2 10ppm MMS	0.234	0.3174	-0.09538	0.5633	No
Col-0 CK vs. fpg-1/zdp-1/ape2-3 10ppm MMS	0.2644	0.1874	-0.06497	0.5937	No
zdp-1/ape2-2 CK vs. fpg-1 CK	-0.4214	0.0061	-0.7508	-0.09209	Yes
zdp-1/ape2-2 CK vs. fpg-1/zdp-1/ape2-2 CK	-0.1366	0.8891	-0.466	0.1927	No
zdp-1/ape2-2 CK vs. fpg-1/zdp-1/ape2-3 CK	-0.09369	0.9883	-0.423	0.2356	No
zdp-1/ape2-2 CK vs. Col-0 10ppm MMS	-0.1779	0.6616	-0.5072	0.1514	No
zdp-1/ape2-2 CK vs. zdp-1/ape2-2 CK 10ppm MMS	0.5133	0.0007	0.184	0.8427	Yes
zdp-1/ape2-2 CK vs. fpg-1 10ppm MMS	-0.2247	0.3667	-0.5541	0.1046	No
zdp-1/ape2-2 CK vs. fpg-1/zdp-1/ape2-2 10ppm MMS	-0.1166	0.9532	-0.4459	0.2128	No
zdp-1/ape2-2 CK vs. fpg-1/zdp-1/ape2-3 10ppm MMS	-0.08617	0.9934	-0.4155	0.2432	No
fpg-1 CK vs. fpg-1/zdp-1/ape2-2 CK	0.2848	0.1267	-0.04454	0.6141	No
fpg-1 CK vs. fpg-1/zdp-1/ape2-3 CK	0.3277	0.0518	-0.001601	0.6571	No
fpg-1 CK vs. Col-0 10ppm MMS	0.2435	0.2711	-0.0858	0.5729	No
fpg-1 CK vs. zdp-1/ape2-2 CK 10ppm MMS	0.9348	<0.0001	0.6054	1.264	Yes
fpg-1 CK vs. fpg-1 10ppm MMS	0.1967	0.5381	-0.1326	0.526	No
fpg-1 CK vs. fpg-1/zdp-1/ape2-2 10ppm MMS	0.3048	0.0843	-0.02449	0.6342	No
fpg-1 CK vs. fpg-1/zdp-1/ape2-3 10ppm MMS	0.3353	0.0439	0.005924	0.6646	Yes
fpg-1/zdp-1/ape2-2 CK vs. fpg-1/zdp-1/ape2-3 CK	0.04294	>0.9999	-0.2864	0.3723	No
fpg-1/zdp-1/ape2-2 CK vs. Col-0 10ppm MMS	-0.04127	>0.9999	-0.3706	0.2881	No
fpg-1/zdp-1/ape2-2 CK vs. zdp-1/ape2-2 CK 10ppm MMS	0.65	<0.0001	0.3206	0.9793	Yes
fpg-1/zdp-1/ape2-2 CK vs. fpg-1 10ppm MMS	-0.08809	0.9923	-0.4174	0.2412	No
fpg-1/zdp-1/ape2-2 CK vs. fpg-1/zdp-1/ape2-2 10ppm MMS	0.02005	>0.9999	-0.3093	0.3494	No
fpg-1/zdp-1/ape2-2 CK vs. fpg-1/zdp-1/ape2-3 10ppm MMS	0.05046	0.9999	-0.2789	0.3798	No
fpg-1/zdp-1/ape2-3 CK vs. Col-0 10ppm MMS	-0.0842	0.9944	-0.4135	0.2451	No
fpg-1/zdp-1/ape2-3 CK vs. zdp-1/ape2-2 CK 10ppm MMS	0.607	<0.0001	0.2777	0.9364	Yes
fpg-1/zdp-1/ape2-3 CK vs. fpg-1 10ppm MMS	-0.131	0.9105	-0.4604	0.1983	No
fpg-1/zdp-1/ape2-3 CK vs. fpg-1/zdp-1/ape2-2 10ppm MMS	-0.02289	>0.9999	-0.3522	0.3064	No
fpg-1/zdp-1/ape2-3 CK vs. fpg-1/zdp-1/ape2-3 10ppm MMS	0.007525	>0.9999	-0.3218	0.3369	No
Col-0 10ppm MMS vs. zdp-1/ape2-2 CK 10ppm MMS	0.6912	<0.0001	0.3619	1.021	Yes
Col-0 10ppm MMS vs. fpg-1 10ppm MMS	-0.04682	>0.9999	-0.3762	0.2825	No
Col-0 10ppm MMS vs. fpg-1/zdp-1/ape2-2 10ppm MMS	0.06132	0.9995	-0.268	0.3907	No
Col-0 10ppm MMS vs. fpg-1/zdp-1/ape2-3 10ppm MMS	0.09173	0.9898	-0.2376	0.4211	No
zdp-1/ape2-2 CK 10ppm MMS vs. fpg-1 10ppm MMS	-0.7381	<0.0001	-1.067	-0.4087	Yes
zdp-1/ape2-2 CK 10ppm MMS vs. fpg-1/zdp-1/ape2-2 10ppm MMS	-0.6299	<0.0001	-0.9593	-0.3006	Yes
zdp-1/ape2-2 CK 10ppm MMS vs. fpg-1/zdp-1/ape2-3 10ppm MMS	-0.5995	<0.0001	-0.9288	-0.2702	Yes
fpg-1 10ppm MMS vs. fpg-1/zdp-1/ape2-2 10ppm MMS	0.1081	0.9702	-0.2212	0.4375	No
fpg-1 10ppm MMS vs. fpg-1/zdp-1/ape2-3 10ppm MMS	0.1386	0.8811	-0.1908	0.4679	No
fpg-1/zdp-1/ape2-2 10ppm MMS vs. fpg-1/zdp-1/ape2-3 10ppm MMS	0.03041	>0.9999	-0.2989	0.3597	No
pri-miR171a	Mean Diff.	Adjusted P Value	95.00% CI of diff.		Significant
			lower limit	upper limit
Col-0 CK vs. zdp-1/ape2-2 CK	0.4365	<0.0001	0.2234	0.6497	Yes
Col-0 CK vs. fpg-1 CK	0.16	0.2547	-0.05317	0.3732	No
Col-0 CK vs. fpg-1/zdp-1/ape2-2 CK	0.2344	0.0241	0.02123	0.4476	Yes
Col-0 CK vs. fpg-1/zdp-1/ape2-3 CK	0.1932	0.0961	-0.01994	0.4064	No
Col-0 CK vs. Col-0 10ppm MMS	0.2299	0.0282	0.01667	0.443	Yes
Col-0 CK vs. zdp-1/ape2-2 CK 10ppm MMS	0.9358	<0.0001	0.7226	1.149	Yes
Col-0 CK vs. fpg-1 10ppm MMS	0.4486	<0.0001	0.2354	0.6618	Yes
Col-0 CK vs. fpg-1/zdp-1/ape2-2 10ppm MMS	0.3576	0.0003	0.1444	0.5708	Yes
Col-0 CK vs. fpg-1/zdp-1/ape2-3 10ppm MMS	0.3282	0.0008	0.115	0.5414	Yes
zdp-1/ape2-2 CK vs. fpg-1 CK	-0.2765	0.0053	-0.4897	-0.06336	Yes
zdp-1/ape2-2 CK vs. fpg-1/zdp-1/ape2-2 CK	-0.2021	0.0721	-0.4153	0.01104	No
zdp-1/ape2-2 CK vs. fpg-1/zdp-1/ape2-3 CK	-0.2433	0.0176	-0.4565	-0.03013	Yes
zdp-1/ape2-2 CK vs. Col-0 10ppm MMS	-0.2067	0.0621	-0.4199	0.006484	No
zdp-1/ape2-2 CK vs. zdp-1/ape2-2 CK 10ppm MMS	0.4992	<0.0001	0.286	0.7124	Yes
zdp-1/ape2-2 CK vs. fpg-1 10ppm MMS	0.01207	>0.9999	-0.2011	0.2253	No
zdp-1/ape2-2 CK vs. fpg-1/zdp-1/ape2-2 10ppm MMS	-0.07895	0.9394	-0.2921	0.1342	No
zdp-1/ape2-2 CK vs. fpg-1/zdp-1/ape2-3 10ppm MMS	-0.1083	0.7284	-0.3215	0.1048	No
fpg-1 CK vs. fpg-1/zdp-1/ape2-2 CK	0.0744	0.9569	-0.1388	0.2876	No
fpg-1 CK vs. fpg-1/zdp-1/ape2-3 CK	0.03323	0.9999	-0.18	0.2464	No
fpg-1 CK vs. Col-0 10ppm MMS	0.06984	0.9706	-0.1433	0.283	No
fpg-1 CK vs. zdp-1/ape2-2 CK 10ppm MMS	0.7758	<0.0001	0.5626	0.9889	Yes
fpg-1 CK vs. fpg-1 10ppm MMS	0.2886	0.0034	0.07543	0.5018	Yes
fpg-1 CK vs. fpg-1/zdp-1/ape2-2 10ppm MMS	0.1976	0.0836	-0.0156	0.4108	No
fpg-1 CK vs. fpg-1/zdp-1/ape2-3 10ppm MMS	0.1682	0.2036	-0.04498	0.3814	No
fpg-1/zdp-1/ape2-2 CK vs. fpg-1/zdp-1/ape2-3 CK	-0.04117	0.9993	-0.2544	0.172	No
fpg-1/zdp-1/ape2-2 CK vs. Col-0 10ppm MMS	-0.00456	>0.9999	-0.2177	0.2086	No
fpg-1/zdp-1/ape2-2 CK vs. zdp-1/ape2-2 CK 10ppm MMS	0.7014	<0.0001	0.4882	0.9145	Yes
fpg-1/zdp-1/ape2-2 CK vs. fpg-1 10ppm MMS	0.2142	0.0483	0.00103	0.4274	Yes
fpg-1/zdp-1/ape2-2 CK vs. fpg-1/zdp-1/ape2-2 10ppm MMS	0.1232	0.5801	-0.09	0.3364	No
fpg-1/zdp-1/ape2-2 CK vs. fpg-1/zdp-1/ape2-3 10ppm MMS	0.0938	0.8525	-0.1194	0.307	No
fpg-1/zdp-1/ape2-3 CK vs. Col-0 10ppm MMS	0.03661	0.9997	-0.1766	0.2498	No
fpg-1/zdp-1/ape2-3 CK vs. zdp-1/ape2-2 CK 10ppm MMS	0.7425	<0.0001	0.5294	0.9557	Yes
fpg-1/zdp-1/ape2-3 CK vs. fpg-1 10ppm MMS	0.2554	0.0114	0.0422	0.4686	Yes
fpg-1/zdp-1/ape2-3 CK vs. fpg-1/zdp-1/ape2-2 10ppm MMS	0.1644	0.2265	-0.04882	0.3775	No
fpg-1/zdp-1/ape2-3 CK vs. fpg-1/zdp-1/ape2-3 10ppm MMS	0.135	0.4625	-0.07821	0.3482	No
Col-0 10ppm MMS vs. zdp-1/ape2-2 CK 10ppm MMS	0.7059	<0.0001	0.4927	0.9191	Yes
Col-0 10ppm MMS vs. fpg-1 10ppm MMS	0.2188	0.0414	0.00559	0.4319	Yes
Col-0 10ppm MMS vs. fpg-1/zdp-1/ape2-2 10ppm MMS	0.1277	0.5339	-0.08544	0.3409	No
Col-0 10ppm MMS vs. fpg-1/zdp-1/ape2-3 10ppm MMS	0.09836	0.8172	-0.1148	0.3115	No
zdp-1/ape2-2 CK 10ppm MMS vs. fpg-1 10ppm MMS	-0.4872	<0.0001	-0.7003	-0.274	Yes
zdp-1/ape2-2 CK 10ppm MMS vs. fpg-1/zdp-1/ape2-2 10ppm MMS	-0.5782	<0.0001	-0.7914	-0.365	Yes
zdp-1/ape2-2 CK 10ppm MMS vs. fpg-1/zdp-1/ape2-3 10ppm MMS	-0.6076	<0.0001	-0.8207	-0.3944	Yes
fpg-1 10ppm MMS vs. fpg-1/zdp-1/ape2-2 10ppm MMS	-0.09103	0.8722	-0.3042	0.1222	No
fpg-1 10ppm MMS vs. fpg-1/zdp-1/ape2-3 10ppm MMS	-0.1204	0.6083	-0.3336	0.09277	No
fpg-1/zdp-1/ape2-2 10ppm MMS vs. fpg-1/zdp-1/ape2-3 10ppm MMS	-0.02938	>0.9999	-0.2426	0.1838	No
